# Supplementary material for: The Toxoplasma oxygen-sensing protein, TgPhyA, is required for resistance to interferon gamma-mediated nutritional immunity in mice
Source: PLoS Biol. 2024 Jun 10;22(6):e3002690. doi: 10.1371/journal.pbio.3002690 (PMC11192375; doi:10.1371/journal.pbio.3002690)
Supplement: S1 Table — (XLSX) [file pbio.3002690.s008.xlsx]

## Sheet: Primers
Table S1: List of primers
	Primer name	Primer sequence	target DNA
single guide CRISPR plasmid for phyA disruption	sgphyA 367 Fw (A)	5'-GATCGTCTGGATTCGACAGCGTTTTAGAGCTAGAAATAGC	Single guide CRISPR disruption plasmid
	pSAG_Cas9_GFP Rv (B)	5'-TGTTCTTTCCTGCGTTATCC
PCR confirmation of phyA disruption	TgphyA 1 Fw (C)	5'-GCAGCCGACCATTCCTTTAG	TgPHYA genomic sequence
	TgphyA 2 Rv (D)	5'-CAGGAAGTTGCAGCTGTGTA
	DHFR F/R Fw (E), primer Fi in ref. 51	5'-CCATTGCGGTGTCGTGGATT	DHFR sequence
	DHFR RO Rv (F), primer Ri in ref. 51	5'-CCCCTGTGTCCTTTATCGAAG
phyA complementation plasmid with tubulin promoter	3x HA Fw (G)	5'-GGTACCTACCCGTACGACGTC (complementary)	Tubulin promoter, UPRT homology arm complementation plasmid
	Tub Rv (H)	5'-GGCGCGCCGTGTCGAAAA (complementary)
	phyA_Tub Fw (I)	5'-CTTTTTCGACACGGCGCGCCATGGCTCTTGAGGACCTG (complementary)	phyA cDNA and UPRT arm complementation plasmid
	phyA_3xHA Rv (J)	5'-ACGTCGTACGGGTAGGTACCCGATCCCGATTGACCTGC (complementary)
Generation of PCR complementation amplicon	UPRT 5'Arm Fw (U)	5'-CGACGTCACTGTACGACATCC	UPRT genomic sequence
	UPRT 3 Rv (V)	5'-GCTGTGCCTAGTATCGAAAGCTGTA
phyA complementation plasmid with phyA promoter	phyA 5'UTR Fw (K)	5'-AAGCGGCCGCTGAACAGGGCAGGTGGAG	phyA 5' flank sequence
	phyA 5'UTR Rv (L)	5'-ATGGCGCGCCTTCGACTGGCAAGGAAAGC
	phyA5'UTR-phyA Fw (M)	5'-GCCAGTCGAAGGCGCGCCATGGCTCTTG	UPRT homology arm complementation plasmid
	UPRT5'UTR phyA 5'UTR Rv (N)	5'-GCCCTGTTCAGCGGCCGCTTTAGAAGCC
PCR confirmation of UPRT disruption for phyA complementation	TgUPRT Fw (O), primer Fp in ref. 51	5'-GTCCCAACGTCGCAAGTAA	UPRT genomic sequence
	TgUPRT Rv (P), primer Rp in ref. 51	5'-ATGCGGACTTTCGGGTATTC
	UPRT 5' scrn Fw3 (Q)	5'-CCTCTCCTCCTTCGACACG
	UPRT 3' scrn2 Rv (T)	5'-GTGTTTTGGTTTCTGGCGTTCG
	phyA check Rv2 (R)	5'-AATCTGCGCTGTTGAAAATGG	phyA genomic sequence
	phyA near STOP Fw (S)	5'-CTCCGTTCGCCCTCGTGTA
RT-PCR Primers for TgPHYa	RT TgPHYa Fw	5'-TCTGTGGACACCAGAACTCG	TgPHYa
	RT TgPHYa Rv	5'-CATGCAGGGAGTTCGCTGAG
RT-PCR Primers for TgActin	RT TgACT Fw	5'-TGCGCGACATCAAGGAGAAGC	Tg Actin
	RT TgACT Rv	5'-CATCGGGCAATTCATAGGAC
RT-PCR Primers for B1	B1 Fw	5'-TCCCCTCTGCTGGCGAAAAGT	Tg B1
	B1 Rv	5'-AGCGTTCGTGGTCAACTATCGATTG

## Sheet: Antibodies
Antibodies	Clones	Vendor	Catalog #	Dilution for Flow Cytometry
AF700 anti-mouse MHCII	M5/114.15.2	eBoscience	56-5321-82	1:500
PerCp-Cy5.5 anti-mouse Ly6C	HK1.4	eBoscience	45-5932-82	1:300
FITC anti-mouse Ly6G	1A8	BD Biosciences	551460	1:200
APC anti-mouse CD45	30-F11	eBoscience	17-0451-82	1:200
PE-Cy7 anti-mouse CD11c	N418	BioLegend	117318	1:200
APC anti-mouse CD103	2E7	BioLegend	121414	1:200
V540 anti-mouse CD45	30 F11	BD Biosciences	560501	1:200
BV605 anti-mouse CD11b	M1/70	BioLegend	101257	1:300
Anti-NK1.1	PK136	BioXcell	BE0036
Anti-Mouse IgG2A	n/a	BioXcell	BE0085
AF700 Rat / IgG2b, κappa, Isotype	eB149/10H5	eBoscience	56-4031-80	1:500
PerCp-Cy5.5 Rat /IgG2c, κappa, Isotype	RTK4174	BioLegend	400723	1:300
FITC Rat/Lewis IgG2a, κappa, Isotype	RTK2758	BioLegend	400505	1:200
APC Mouse/IgG2a, κappa, Isotype	eBM2a	eBoscience	17-4724-81	1:200
PE/Cy7 Armenian Hamster/IgG, Isotype	HTK888	BioLegend	400922	1:200
APC Armenian Hamster/IgG, Isotype	HTK888	BioLegend	400912	1:200
V450 Rat/IgG2b, κappa, Isotype	A95-1	BD Biosciences	560457	1:200
BV605 Rat/IgG2b, κappa, Isotype	R35-38	BD Biosciences	563145	1:300
IRF1	D5E4	Cell Signaling	8478	1:1000 (Western)
