# Supplementary material for: The Toxoplasma oxygen-sensing protein, TgPhyA, is required for resistance to interferon gamma-mediated nutritional immunity in mice
Source: PLoS Biol. 2024 Jun 10;22(6):e3002690. doi: 10.1371/journal.pbio.3002690 (PMC11192375; doi:10.1371/journal.pbio.3002690)
Supplement: S2 Table — (XLSX) [file pbio.3002690.s009.xlsx]

## Sheet: Figure 1D
WT 21%	TgPHYaKOII 21%	WT 0.5%	TgPHYaKOII 0.5%
1.16	0.613	1.419	0.476
0.874	0.5	1.551	0.613
0.925	0.849	0.775	0.572
0.686	0.844	0.674	0.514
0.76	0.769	1.073	0.452
0.562	0.424	0.738	0.59
0.81	0.547	1.033	0.411
0.496	0.659	1.244	0.444
0.565	0.566	1.267	0.544
0.645	0.652	1.076	0.125
0.711	0.599	1.323	0.474
0.781	0.998	0.987	0.457
0.398	1.145	0.955	0.464
0.535	0.464	0.941	0.582
0.549	0.73	2.123	0.484
0.605	0.437	1.127	0.483
0.592	0.386	1.576	0.416
0.433	0.408	0.678	0.504
0.84	0.829	1.117	0.323
0.742	0.595	1.589	0.377
1.072	0.452	1.123	0.429
0.888	0.655	1.723	0.352
0.679	0.976	1.867	0.518
0.628	0.618	0.63	0.394
0.708	0.585	0.48	0.445
0.694	0.827	1.002	0.424
0.479	0.678	1.196	0.317
0.817	0.469	1.251	0.467
1.072	0.422	0.841	0.451
0.579	0.25	0.25	0.513

## Sheet: 2A
Days elapsed	WT 50C	TgPHYaKOII 50C	WT 100C	TgPHYaKOII 100C
13	1
13	1
18	1
30	0
30	0	0
30	0	0
30	0	0
30	0	0
30	0	0
30		0
30		0
30		0		0
30		0		0
7			1
9			1
9			1
11				1

## Sheet: 2B
Days post-infection	WT									TgPHYaKOII									Me49 wt 100C									DPhyA 100C
7	101.5	93.3	96.8	98.3	97.3	95.1				109.5	103.6	104	101.1	98.9	100.5	102.9	103.1	94.2	89.8*	81.4*	88.6*							95.5*	91.7*	92.1*
8	100.5	98.4	95.8	96.1	92	92.2				106.1	105.4	100	98.9	95.7	96.2	97.1	97.5	86.7	84.7*	0*	82.9*							91.5*	87*	85.9*
9	96.4	83.9	92.6	93.9	89.4	89.3				102.2	101.8	94.9	98.9	94.1	95.7	93.5	95.6	82.7	0*	0*	0*							84.9*	82.4*	78.5*
10	94.4	80.3	86.3	87.8	87.8	84.9				96.6	98.8	91.5	94	89.2	89.2	87.1	88.8	79.8	0*	0*	0*							82.4*	83.4*	75.1*
11	85.3	77.2	83.2	85	87.2	84.4				92.2	91.6	90.4	91.8	86	85.9	81.8	91.9	78.6	0*	0*	0*							78.9*	83.4*	0*
12	83.2	75.6	83.7	80	89.4	78				92.7	95.2	94.4	88.6	80.6	80.5	82.4	90	80.3	0*	0*	0*							78.9*	89.1*	0*
13	87.3	81.3	91.1	76.7	87.2	82				96.6	94	93.8	88.6	83.9	79.5	88.2	102.5	81.5	0*	0*	0*							85.9*	88.6*	0*
14	89.3	81.3	86.8	77.8	94.1	84.9				103.4	101.2	98.3	87.5	88.7	80.5	95.9	107.5	84.4	0*	0*	0*							90.5*	91.7*	0*
15	87.8	80.3	86.3	80.6	90.4	84.4				97.2	100.6	97.2	89.7	88.2	81.6	95.9	105	88.4	0*	0*	0*							95*	91.7*	0*
16	89.3	82.9	90.5	82.8	92.6	85.4				105.6	103	105.1	92.4	91.4	85.9	97.6	108.1	94.2	0*	0*	0*							98.5*	87*	0*
17	91.4	82.9	91.1	85	92	86.3				106.7	103	104.5	92.4	96.8	88.6	102.9	111.9	97.1	0*	0*	0*							99*	84.5*	0*
18	93.4	82.9	92.1	85.6	91	88.3				108.4	103.6	104	94.6	99.5	89.2	105.9	114.4	100.6	0*	0*	0*							99*	85.5*	0*
19	98.5	87	91.6	86.1	89.4	89.8				110.1	104.2	104.5	94.6	101.6	91.9	109.4	117.5	102.3	0*	0*	0*							99.5*	87*	0*
20	97.5	87.6	93.2	89.4	91.5	91.7				108.4	109.6	104	91.8	101.6	95.1	111.2	116.9	104.6	0*	0*	0*							98*	85.5*	0*
21	99	90.2	95.3	88.9	92	92.7				108.4	114.5	106.8	88.6	97.3	90.3	105.9	110	100	0*	0*	0*							98*	85*	0*
22	100	92.7	93.7	90	91	93.7				108.9	109.6	105.1	89.7	101.1	94.1	109.4	110	102.9	0*	0*	0*							98.5*	84.5*	0*
23	97	93.3	97.9	87.2	88.3	92.7				107.8	110.2	104	88.6	97.8	94.6	105.9	111.3	103.5	0*	0*	0*							98*	85.5*	0*
24	95.9	94.3	90.5	87.8	86.7	88.3				106.1	111.4	111.9	91.3	97.3	98.9	107.6	111.3	104	0*	0*	0*							97.5*	85*	0*
25	93.9	90.7	90	87.8	85.6	87.3				105	112.7	107.3	95.1	98.4	101.6	108.8	110.6	102.3	0*	0*	0*							97*	85*	0*
26	94.9	92.2	93.2	85	84.6	87.3				105.6	115.1	110.2	94	102.2	101.1	108.2	111.9	98.3	0*	0*	0*							97*	84.5*	0*
27	94.4	94.3	91.6	82.2	85.1	88.3				102.2	112.7	111.3	93.5	103.2	101.6	109.4	109.4	98.8	0*	0*	0*							98.5*	85.5*	0*
28	94.9	93.8	92.1	83.9	86.7	86.8				104.5	114.5	113.6	91.8	102.7	100.5	107.6	109.4	101.2	0*	0*	0*							97.5*	85*	0*
29	94.4	93.3	92.6	83.3	86.2	85.4				108.4	114.5	116.4	94	101.1	101.1	106.5	110	101.7	0*	0*	0*							98*	85.5*	0*
30	94.4	90.2	90.5	82.8	88.3	84.9				108.9	112.7	111.9	95.7	102.2	103.8	110.6	111.3	103.5	0*	0*	0*							98.5*	84.5*	0*

## Sheet: 2C
DAY	WT									TgPHYaKOII
30	770	880	520	1250	1480	1230				340	210	260	280	387.5	690	760	820	580
60	233	167	367	250	367	450				117	233	183	367	167	183
90	167	333	250	200						417	217	300	517	200	267

## Sheet: 2D
DAY	WT
30	10.6	14.1	14.1	14.7	15.1	15.2	15.6	16.1	17.6	18.2	18.3	18.4	18.6	18.9	19.3	19.4	19.5	19.6	19.7	19.9	20.6	20.8	21	22.9	23.3	23.9	24.3	24.7	25.5	25.6	25.9	26	26.2	26.5	27.1	27.2	27.4	27.8	27.9	28.1	28.1	28.3	28.3	28.4	28.7	29.3	29.4	29.9	29.9
60	19.5	20.7	23.5	25.5	26.9	27	28.2	29.2	29.6	29.9	30.9	32	33	33.5	33.9	34.1	34.6	36	36.4	38.9	39.2	40.1	40.1	40.5	41.2	42.2	42.8	42.8	45	45.5	46.1	47.4	49.5	50.2	53.1	53.1	56.7	57.7	58.1	59.3	59.7	59.7	60	65.1	65.7	65.8	67.4	72.3	73
90	14.5	16.9	17.5	17.6	17.7	18.1	18.7	19.1	19.3	20	20.3	20.9	21.5	21.6	21.6	21.8	22.3	22.4	22.9	23.6	24.3	24.7	24.7	24.9	25.9	26.1	26.1	26.2	26.2	26.6	26.7	28	28.2	29.1	29.5	29.6	30.2	30.4	30.5	32.1	32.2	32.8	34.4	34.6	34.8	35.2	36	36.4	37.8
[truncated: 129 more columns]

## Sheet: 2E
	WT			TgPHYaKOII
Vacuole #	EXP #1	EXP #2	EXP #3	EXP #1	EXP #2	EXP #3
1	1	1	1	1	1	1
2	1	1	1	0	1	1
3	1	1	1	0	0	1
4	1	1	1	1	1	1
5	1	1	1	1	1	1
6	1	1	1	1	1	1
7	1	0	1	1	1	1
8	1	1	1	1	1	1
9	0	1	1	1	1	1
10	1	1	1	1	1	1
11	1	1	1	1	1	1
12	1	1	1	1	1	1
13	1	1	1	1	1	1
14	1	1	1	1	1	1
15	1	1	1	1	1	1
16	1	1	1	1	1	1
17	1	1	1	1	1	1
18	1	1	1	1	1	1
19	0	1	1	1	1	1
20	1	1	1	1	1	1
21	1	1	1	1	1	1
22	1	1	1	1	1	1
23	0	1	1	1	1	1
24	1	1	1	1	1	1
25	1	1	1	1	1	1
26	1	1	1	1	1	1
27	1	1	1	1	1	1
28	1	1	1	1	1	1
29	1	1	1	1	1	1
30	1	1	1	1	1	1
31	0	1	1	1	1	1
32	1	1	1	1	1	1
33	1	1	1	1	1	1
34	1	1	1	1	1	1
35	1	1	1	1	1	1
36	1	1	1	1	1	1
37	1	1	1	1	1	1
38	1	1	1	1	1	1
39	1	1	1	1	1	1
40	1	1	1	1	1	1
41	1	1	1	1	1	1
42	1	1	1	1	1	1
43	1	1	1	1	1	1
44	1	1	1	1	1	1
45	1	1	1	1	1	1
46	1	1	1	1	1	1
47	1	1	1	1	1	1
48	1	1	1	1	1	1
49	1	1	1	1	1	1
50	1	1	1	1	1	1
51	1	1	1	1	1	1
52	1	1	1	1	1	1
53	0	1	1	1	1	1
54	0	1	1	1	1	1
55	1	1	1	1	1	1
56	1	1	1	1	1	1
57	0	1	1	1	1	1
58	1	1	1	1	1	1
59	1	1	1	1	1	1
60	0	1	1	1	1	1
61	1	1	1	1	1	1
62	1	1	1	1	1	1
63	1	1	1	1	1	1
64	1	1	1	1	1	1
65	1	1	1	1	1	1
66	1	1	1	1	1	1
67	1	1	1	1	1	1
68	1	1	1	1	1	1
69	1	1	1	1	1	1
70	1	1	1	1	1	1
71	1	1	1	1	1	1
72	0	1	1	1	1	1
73	1	1	1	1	1	1
74	1	1	1	0	1	1
75	1	1	1	0	1	1
76	1	1	1	1	1	1
77	1	1	1	1	1	1
78	1	1	1	1	1	1
79	1	1	1	1	1	1
80	1	1	1	1	1	1
81	1	1	1	1	1	1
82	1	1	1	1	1	1
83	1	1	1	1	1	1
84	1	1	1	1	1	1
85	1	1	1	1	1	1
86	1	1	1	1	1	1
87	1	1	1	1	1	1
88	1	1	1	1	1	1
89	1	1	1	1	1	1
90	1	1	1	1	1	1
91	1	1	1	1	1	1
92	1	1	1	1	1	1
93	1	1	1	1	1	1
94	1	1	1	1	1	1
95	1	1	1	1	1	1
96	1	1	1	1	1	1
97	1	1	1	1	1	1
98	1	1	1	1	1	1
99	1	1	1	1	1	1
100	1	1	1	1	1	1
% Vacuole DBL positive	91	99	100	96	99	100

## Sheet: 3A
	WT									TgPHYaKOII
Duodenum	0*	154000	33100	581	986	1530	1890	7760	7980	10900	14700	29200	1790	22500	0*	1340	24000	29000
Jejunum	29300	35600	89900	4070	4130	42700	963000	134000	67700	16000	15100	13200	18800	0*	87000	230000	45300	13600000
Ileum	13100	101000	124000	151000	9500	303000	68000	70800	30600	25800	60800	44500	50400	28100	154000	15800	1040	2830
	0*= not detected

## Sheet: 3B
	WT									TgPHYaKOII
Duodenum	1	1	1	1	1	1	1	2.7	2	1	1.3	1	1	1.8	1	1	1	1.5
Jejunum	1.3	1.8	1.3	1	1.3	1	2.7	2		1	1	1	1	2	1.5	2.2	1.8	1
Ileum	1.3	1	1	1	1.3	1.8	1	1.3	1	1.2	1.3	1.5	1.3	1.8	2	1.3	1.2	1

## Sheet: 3C
	WT									TgPHYaKOII
Duodenum	1	1	1	1	1.3	1	1			1	1	1	1	1	1	1	1
Jejunum	1.5	1	1	1	1	1	1			1	1	1	1	1	1	1	1	1
Ileum	1.8	1.8	1	1.8	1	2	1			1.3	1.4	1	1	1	1	1	1	1

## Sheet: 3D
Spleen	Days post-infection	WT									TgPHYaKOII
	7	14400	16500	12500	7940	6290	4100	10100	14100	7790	5960	3000	6150	4850	5080	9030	7880	3800	2510
	12	15700	13800	7500	49200*	5880	0*	9330	2350	0*	3180	9510	0	1490	3650	0	0	0	0
Heart	Days post-infection	WT									TgPHYaKOII
	7	1400	1220	2210	0	0	1730	3860	2640	5610	0	1060	2070	2240	1160	0	1220	662	1530
	12	24600	15300	8870	23000	11300	0*	19100	14100	0*	1770	1450	7540	5090	0	0	2170	1700	0
Lung	Days post-infection	WT									TgPHYaKOII
	7	0	829	2340	1730	801	1880	1240	13300	2120	1080	0	594	1270	2300	4620	984	791	925
	12	61200	36200	64400	69800	8840	0*	3320	4040	0*	13600	26700	30100	6270	113000*	46000	1430	0	0
Brain	Days post-infection	WT									TgPHYaKOII
	7	261	954	0	212	0	321	176	241	141	305	366	598	0	460	313	0	217	45.4
	12	10000	10600	13200	6830	9910	0*	5400	2730	0*	10400	3190	36300*	1990	5210	1880	4460	1620	862

[truncated: 42 more sheets: 4A, 4B, 4C, 4D, 4E, 5A, 5B, 5C, 5D, 5E, 6A, 6B, 6C, 6D, 6E, 7B, 7C, 7D, 7E, 8A …]
